# Supplementary material for: Major QTLs for Trunk Height and Correlated Agronomic Traits Provide Insights into Multiple Trait Integration in Oil Palm Breeding
Source: Genes (Basel). 2020 Jul 21;11(7):826. doi: 10.3390/genes11070826 (PMC7397176; doi:10.3390/genes11070826)
Supplement: Supplementary file 1 [file genes-11-00826-s001.zip]

Archive with 5 entries (5 files):
- Revised Supplementary Materials/Table S1.xlsx
- Revised Supplementary Materials/Table S2.xlsx
- Revised Supplementary Materials/Table S3.docx
- Revised Supplementary Materials/Table S4.xlsx
- Revised Supplementary Materials/Table S5.xlsx
