# Supplementary material for: Major QTLs for Trunk Height and Correlated Agronomic Traits Provide Insights into Multiple Trait Integration in Oil Palm Breeding
Source: Genes (Basel). 2020 Jul 21;11(7):826. doi: 10.3390/genes11070826 (PMC7397176; doi:10.3390/genes11070826)
Supplement: Supplementary file 1 [file genes-11-00826-s001.zip › Revised Supplementary Materials/Table S1.xlsx]

## Sheet: Marker positions
Nr	Locus	NCBI code	Marker System	Chromosome*	Physical Position (bp)*	Linkage Group	Linkage Position (cM)
1	SNP1k.296017	rs795998859	SNP	Unplaced	NA	LG1a	0
2	SNP1.45178618	rs796041014	SNP	1	45178618	LG1a	2.877
3	SDg3246	SDg3246	SSR	Unplaced	NA	LG1a	8.633
4	SDg9438	SDg9438	SSR	Unplaced	NA	LG1a	13.454
5	SNP17.26276	ss1810575911	SNP	Unplaced	NA	LG1a	16.376
6	SNP17.23073006	rs795974461	SNP	Unplaced	NA	LG1a	28.062
7	SNP1k.123278	rs796032811	SNP	Unplaced	NA	LG1a	29.571
8	SNP17.12065015	ss1810586364	SNP	Unplaced	NA	LG1a	30.161
9	SNP17.74040	rs796047023	SNP	Unplaced	NA	LG1a	30.674
10	SNP1.49025823	rs795982058	SNP	1	49025823	LG1a	33.829
11	SNP1.51514940	rs796031003	SNP	1	51514940	LG1a	38.825
12	SNP1.51855705	rs796050246	SNP	1	51855705	LG1a	40.289
13	SNP1.56181083	ss1810313253	SNP	1	56181083	LG1a	43.126
14	SD2g0207	SD2g0207	SSR	2	4.47375e+07	LG1a	43.582
15	DA255	DA255	SSR	1	57178517	LG1a	44.483
16	SNP1.59026523	rs795987799	SNP	1	59026523	LG1a	48.037
17	SNP1.58571151	rs796020506	SNP	1	58571151	LG1a	48.384
18	SNP1.59979627	rs796006836	SNP	1	59979627	LG1a	49.571
19	SNP1.60551107	rs795939750	SNP	1	60551107	LG1a	51.625
20	SNP1.63713660	rs796041871	SNP	1	63713660	LG1a	53.441
21	SNP1.6301650	rs796016503	SNP	1	6301650	LG1b	0
22	SNP1.3356049	rs795969253	SNP	1	3356049	LG1b	1.192
23	SNP1.6280320	rs795943069	SNP	1	6280320	LG1b	2.904
24	SNP1.9270699	rs795987112	SNP	1	9270699	LG1b	4.416
25	SNP1.8874538	ss1810298998	SNP	1	8874538	LG1b	7.778
26	SNP1.8250143	rs795992889	SNP	1	8250143	LG1b	10.007
27	SNP1.11414774	rs795953914	SNP	1	11414774	LG1b	11.098
28	SNP1.12332713	rs796042824	SNP	1	12332713	LG1b	14.457
29	SNP1.13897592	rs796044858	SNP	1	13897592	LG1b	17.358
30	SNP1.14454028	rs796020926	SNP	1	14454028	LG1b	20.466
31	SNP1.16104604	rs796027028	SNP	1	16104604	LG1b	21.916
32	SNP1.18997211	rs796015613	SNP	1	18997211	LG1b	24.669
33	SNP1.20304239	rs795998174	SNP	1	20304239	LG1b	26.57
34	SNP1.21109164	rs795975347	SNP	1	21109164	LG1b	28.73
35	SDg6233	SDg6233	SSR	1	2.18893e+07	LG1b	29.333
36	SNP1.22191124	rs796023803	SNP	1	22191124	LG1b	30.653
37	SNP1.22911570	rs795961488	SNP	1	22911570	LG1b	33.249
38	DA35	DA35	SSR	Unplaced	NA	LG1b	35.324
39	SNP1.23989666	rs795948553	SNP	1	23989666	LG1b	36.813
40	SNP1.61629166	rs796041879	SNP	1	61629166	LG1b	38.986
41	SNP2.64775061	rs795950082	SNP	2	64775061	LG2	0
42	SDg5774	SDg5774	SSR	Unplaced	NA	LG2	1.519
43	SNP2.63194267	rs795950417	SNP	2	63194267	LG2	3.524
44	SNP2.61742479	rs795949609	SNP	2	61742479	LG2	6.282
45	SNP2.60590728	rs796028091	SNP	2	60590728	LG2	11.143
46	SNP2.59172538	rs796013143	SNP	2	59172538	LG2	16.469
47	SNP17.1530_2	rs795952519	SNP	Unplaced	NA	LG2	19.129
48	SNP2.58027016	rs796028944	SNP	2	58027016	LG2	22.38
49	SNP2.55845766	rs795960631	SNP	2	55845766	LG2	22.885
50	SNP2.54329107	rs796049985	SNP	2	54329107	LG2	23.143
51	SNP2.52450924	rs795962136	SNP	2	52450924	LG2	26.039
52	DA177	DA177	SSR	2	52448984	LG2	27.061
53	SNP17.44458	rs795988573	SNP	Unplaced	NA	LG2	27.703
54	SNP2.52438738	rs796048601	SNP	2	52438738	LG2	28.331
55	SNP17.26859620	rs795968914	SNP	Unplaced	NA	LG2	30.582
56	SNP3f.35734	rs795949524	SNP	Unplaced	NA	LG2	30.768
57	SNP7f.110277	rs796011141	SNP	Unplaced	NA	LG2	31.912
58	SNP8k.1377675	rs796014118	SNP	Unplaced	NA	LG2	32.244
59	DA356	DA356	SSR	2	49812627	LG2	33.317
60	SNP17.49619	rs795987017	SNP	Unplaced	NA	LG2	33.66
61	SNP2.50657434	rs796004768	SNP	2	50657434	LG2	37.745
62	SNP2.52271888	rs796042556	SNP	2	52271888	LG2	38.802
63	DA229	DA229	SSR	2	41912022	LG2	46.001
64	SNP2.43206409	rs795990935	SNP	2	43206409	LG2	47.167
65	SNP2.41860573	rs796036542	SNP	2	41860573	LG2	48.256
66	SNP17.15087829	ss1810587462	SNP	Unplaced	NA	LG2	50.98
67	SDg9185	SDg9185	SSR	Unplaced	NA	LG2	52.709
68	SNP2f.40016	ss1810515952	SNP	Unplaced	NA	LG2	54.457
69	SNP2f.61013	rs795941114	SNP	Unplaced	NA	LG2	54.497
70	SNP2.36873142	rs795944560	SNP	2	36873142	LG2	55.927
71	SNP17.68874	rs795975133	SNP	Unplaced	NA	LG2	57.959
72	SNP2.36171043	rs795952626	SNP	2	36171043	LG2	58.525
73	DA210	DA210	SSR	Unplaced	NA	LG2	70.94
74	SNP2.29610433	rs796010073	SNP	2	29610433	LG2	74.087
75	DA372	DA372	SSR	2	29438272	LG2	75.451
76	SNP2.28001042	rs795951455	SNP	2	28001042	LG2	79.395
77	DA290	DA290	SSR	Unplaced	NA	LG2	81.143
78	SNP2.17132734	rs796051033	SNP	2	17132734	LG2	90.184
79	SNP2k.140365	rs795977577	SNP	Unplaced	NA	LG2	90.844
80	SNP2.16579779	rs795957228	SNP	2	16579779	LG2	94.186
81	SNP17.1614	rs796014832	SNP	Unplaced	NA	LG2	94.655
82	SNP2k.1391002	rs796024772	SNP	Unplaced	NA	LG2	97.48
83	SNP2k.781330	rs796049423	SNP	Unplaced	NA	LG2	98.316
84	SNP2k.46064	ss1810387857	SNP	Unplaced	NA	LG2	100.956
85	SNP2k.128754	rs796034615	SNP	Unplaced	NA	LG2	105.607
86	SD0023	SD0023	SSR	8	14740156	LG2	107.191
87	SNP2k.152424	rs796047600	SNP	Unplaced	NA	LG2	107.363
88	SNP2.15687545	rs795960001	SNP	2	15687545	LG2	112.415
89	SNP2k.218654	rs795946999	SNP	Unplaced	NA	LG2	114.468
90	SNP2k.1136293	rs795974204	SNP	Unplaced	NA	LG2	116.301
91	SNP2.12690744	rs795974646	SNP	2	12690744	LG2	118.331
92	SNP2k.616023	rs796039643	SNP	Unplaced	NA	LG2	118.758
93	SNP2.12754315	rs796010633	SNP	2	12754315	LG2	119.819
94	SNP2f.164822	ss1810504149	SNP	Unplaced	NA	LG2	120.379
95	SNP2.13523380	rs795982842	SNP	2	13523380	LG2	121.675
96	SNP6f.84198	rs796004076	SNP	Unplaced	NA	LG2	122.223
97	SNP17.34300_2	ss1810531031	SNP	Unplaced	NA	LG2	123.363
98	SNP2.13525236	rs796030972	SNP	2	13525236	LG2	125.073
99	SNP2.9434363	rs796025668	SNP	2	9434363	LG2	128.349
100	SNP17.3056	ss1810540768	SNP	Unplaced	NA	LG2	131.333
101	SNP2.9664508	rs795991043	SNP	2	9664508	LG2	132.328
102	DA276	DA276	SSR	Unplaced	NA	LG2	133.27
103	SDg6744	SDg6744	SSR	2	7.61312e+06	LG2	135.914
104	SNP2.6699294	rs795943578	SNP	2	6699294	LG2	137.856
105	SNP2.6084002	rs795943981	SNP	2	6084002	LG2	138.778
106	SNP2.5780347	rs796004669	SNP	2	5780347	LG2	139.745
107	SNP2.4668732	rs795992023	SNP	2	4668732	LG2	141.427
108	SNP2.4685612	rs795972764	SNP	2	4685612	LG2	141.776
109	SNP2.4592177	rs796006915	SNP	2	4592177	LG2	142.625
110	SNP2.1141635	rs795969785	SNP	2	1141635	LG2	143.741
111	SDg7338	SDg7338	SSR	2	1033413	LG2	145.182
112	SNP2.3638772	rs796044323	SNP	2	3638772	LG2	146.874
113	SNP2.3261964	rs796049855	SNP	2	3261964	LG2	147.432
114	SNP3k.209245	rs795962843	SNP	Unplaced	NA	LG3	0
115	SNP3.2030397	rs796051450	SNP	3	2030397	LG3	2.643
116	SNP3.3274041	rs795960826	SNP	3	3274041	LG3	6.701
117	SNP3.10452099	rs795999225	SNP	3	10452099	LG3	11.931
118	SNP3.11057924	rs796006370	SNP	3	11057924	LG3	16.176
119	SNP3.12903082	rs795997031	SNP	3	12903082	LG3	20.139
120	SNP17.49417_2	ss1810554327	SNP	Unplaced	NA	LG3	23.418
121	SNP3.16167619	rs795985583	SNP	3	16167619	LG3	27.178
122	SNP3.16936810	rs795991685	SNP	3	16936810	LG3	29.272
123	SNP3f.2683	rs795958453	SNP	Unplaced	NA	LG3	29.558
124	SNP17.44976	rs795941433	SNP	Unplaced	NA	LG3	29.892
125	SNP3.18957948	rs796031337	SNP	3	18957948	LG3	32.848
126	SNP3.19898436	rs796043601	SNP	3	19898436	LG3	36.266
127	DA340	DA340	SSR	7	1.62296e+07	LG3	39.74
128	SNP3.20941739	rs796001619	SNP	3	20941739	LG3	40.404
129	SNP3f.37185	ss1810508964	SNP	Unplaced	NA	LG3	41.011
130	SNP3.21714361	rs796017172	SNP	3	21714361	LG3	41.13
131	SNP3.27227511	rs796013474	SNP	3	27227511	LG3	42.41
132	SNP3.24428374	rs795956354	SNP	3	24428374	LG3	42.979
133	SNP3.30031617	ss1810313992	SNP	3	30031617	LG3	54.201
134	SNP3k.605516	rs796023468	SNP	Unplaced	NA	LG3	55.466
135	DA82	DA82	SSR	Unplaced	NA	LG3	56.128
136	SNP3.35581487	rs796023703	SNP	3	35581487	LG3	56.498
137	SNP3.35675774	rs796005247	SNP	3	35675774	LG3	56.519
138	SNP3.33055576	rs795980354	SNP	3	33055576	LG3	56.557
139	SNP3k.522502	rs796000450	SNP	Unplaced	NA	LG3	57.639
140	SNP3f.679	ss1810519374	SNP	Unplaced	NA	LG3	59.267
141	SNP3k.37777	rs796046400	SNP	Unplaced	NA	LG3	59.66
142	SNP3k.352864	ss1810367832	SNP	Unplaced	NA	LG3	59.784
143	SNP3k.278476	rs796013402	SNP	Unplaced	NA	LG3	59.819
144	SNP3k.715932	rs795991916	SNP	Unplaced	NA	LG3	60.561
145	SNP3k.847709	ss1810368109	SNP	Unplaced	NA	LG3	62.7
146	SNP3.36674186	rs796010546	SNP	3	36674186	LG3	63.12
147	SNP3.45060081	rs795971219	SNP	3	45060081	LG3	63.179
148	SNP17.3631	ss1810546855	SNP	Unplaced	NA	LG3	64.35
149	SNP17.20689	ss1810549368	SNP	Unplaced	NA	LG3	64.519
150	SNP17.115315	ss1810543618	SNP	Unplaced	NA	LG3	64.583
151	SNP3.37827595	rs795979412	SNP	3	37827595	LG3	65.981
152	SNP17.43118957	ss1810580231	SNP	Unplaced	NA	LG3	68.906
153	SNP3.48240093	rs796008923	SNP	3	48240093	LG3	70.234
154	SDg5782	SDg5782	SSR	3	5.29021e+07	LG3	74.094
155	SNP3.54343923	rs796036805	SNP	3	54343923	LG3	77.015
156	SNP3.54404975	rs795947731	SNP	3	54404975	LG3	77.176
157	SNP3.54725450	rs795950210	SNP	3	54725450	LG3	78.238
158	SNP3.54787990	rs795989563	SNP	3	54787990	LG3	79.418
159	DA348	DA348	SSR	Unplaced	NA	LG3	80.657
160	SNP3.56664922	rs795990004	SNP	3	56664922	LG3	82.049
161	SNP3.58659645	rs795990419	SNP	3	58659645	LG3	86.937
162	SNP4f.49783	rs795993892	SNP	Unplaced	NA	LG4	0
163	SNP4.5213139	rs796045905	SNP	4	5213139	LG4	7.979
164	SNP4.6337091	rs795982725	SNP	4	6337091	LG4	13.559
165	SNP4.7471323	rs795941645	SNP	4	7471323	LG4	19.657
166	SNP4k.97253	rs796017987	SNP	Unplaced	NA	LG4	24.45
167	SNP4.132641	ss1810309765	SNP	4	132641	LG4	28.059
168	SNP4k.25543	ss1810387180	SNP	Unplaced	NA	LG4	28.339
169	SNP4k.249342	rs796044012	SNP	Unplaced	NA	LG4	28.396
170	SNP4.1758987	rs796013341	SNP	4	1758987	LG4	28.73
171	SNP4k.127685	rs795971473	SNP	Unplaced	NA	LG4	29.348
172	SNP4k.149176	rs795956088	SNP	Unplaced	NA	LG4	30.219
173	SNP4k.67189	rs796027302	SNP	Unplaced	NA	LG4	30.228
174	SNP4f.10883	ss1810515146	SNP	Unplaced	NA	LG4	30.279
175	SNP17.135558	ss1810522331	SNP	Unplaced	NA	LG4	31.201
176	SNP3f.9483	ss1810517119	SNP	Unplaced	NA	LG4	32.586
177	SNP4k.1146924	rs795940070	SNP	Unplaced	NA	LG4	32.9
178	SDg4530	SDg4530	SSR	Unplaced	NA	LG4	36.031
179	SNP4.21673300	rs795962012	SNP	4	21673300	LG4	40.654
180	SNP17.114053	rs796005208	SNP	Unplaced	NA	LG4	41.33
181	SNP17.21848_2	rs795987505	SNP	Unplaced	NA	LG4	43.332
182	SNP17.9710063	rs795942470	SNP	Unplaced	NA	LG4	44.113
183	DA116	DA116	SSR	Unplaced	NA	LG4	44.894
184	SNP9k.148754	ss1810387483	SNP	Unplaced	NA	LG4	44.983
185	DA374	DA374	SSR	Unplaced	NA	LG4	45.114
186	SNP17.3401923	rs796000939	SNP	Unplaced	NA	LG4	45.117
187	SNP17.320143	rs795991532	SNP	Unplaced	NA	LG4	45.336
188	DA197	DA197	SSR	4	2.53965e+07	LG4	45.355
189	SNP17.9605443	rs795951208	SNP	Unplaced	NA	LG4	47.04
190	SNP4.29196828	rs796048677	SNP	4	29196828	LG4	47.673
191	SNP4.480887	rs795974579	SNP	4	480887	LG4	49.595
192	DA57	DA57	SSR	4	34404223	LG4	53.841
193	SNP4.34733614	rs796048418	SNP	4	34733614	LG4	55.967
194	SNP5.32935439	rs795982716	SNP	5	32935439	LG5	0
195	SNP5k.662782	rs795952671	SNP	Unplaced	NA	LG5	1.232
196	SNP5.35940407	rs795958209	SNP	5	35940407	LG5	1.453
197	SNP5.37290181	rs796027300	SNP	5	37290181	LG5	3.516
198	SNP5.32282066	rs796009265	SNP	5	32282066	LG5	5.141
199	SNP5k.499567	rs795977093	SNP	Unplaced	NA	LG5	10.18
200	SNP5.29535185	ss1810338171	SNP	5	29535185	LG5	10.766
201	SNP5.32398805	rs795975193	SNP	5	32398805	LG5	11.354
202	SNP5.28902555	rs795981680	SNP	5	28902555	LG5	12.279
203	SNP5f.13567	ss1810507021	SNP	Unplaced	NA	LG5	14.006
204	SNP17.38064	ss1810560158	SNP	Unplaced	NA	LG5	14.932
205	SNP5k.8326	rs795946318	SNP	Unplaced	NA	LG5	15.336
206	SNP17.42847_2	ss1810551176	SNP	Unplaced	NA	LG5	17.4
207	SNP5k.109117	rs796015826	SNP	Unplaced	NA	LG5	17.869
208	SNP17.478	ss1810532820	SNP	Unplaced	NA	LG5	17.996
209	SNP17.8074	ss1810544702	SNP	Unplaced	NA	LG5	19.843
210	SNP5.24706889	rs796011055	SNP	5	24706889	LG5	22.489
211	SNP5.24714873	rs796009054	SNP	5	24714873	LG5	22.525
212	SNP5.21849756	rs795999025	SNP	5	21849756	LG5	23.496
213	SNP5.19529260	rs795957571	SNP	5	19529260	LG5	25.636
214	SDg4381	SDg4381	SSR	5	17591616	LG5	26.018
215	SNP17.54354	ss1810549896	SNP	Unplaced	NA	LG5	26.225
216	SDg3492	SDg3492	SSR	5	1.50617e+07	LG5	27.329
217	SNP5.13562380	rs796051015	SNP	5	13562380	LG5	32.719
218	SNP5f.25284	ss1810507379	SNP	Unplaced	NA	LG5	32.735
219	SNP5.11582457	rs796038634	SNP	5	11582457	LG5	36.958
220	SNP5.12755910	rs795948011	SNP	5	12755910	LG5	37.748
221	SNP5.12332137	rs796007949	SNP	5	12332137	LG5	39.552
222	SNP5.10618811	rs795961878	SNP	5	10618811	LG5	40.827
223	SNP17.2062538	rs796004161	SNP	Unplaced	NA	LG5	41.071
224	SNP5.9009239	rs796044193	SNP	5	9009239	LG5	46.002
225	SNP5.8654063	rs796007467	SNP	5	8654063	LG5	47.168
226	SNP5.7563523	rs795963944	SNP	5	7563523	LG5	49.902
227	SNP5.7326079	rs796003980	SNP	5	7326079	LG5	52.113
228	SDg5805	SDg5805	SSR	6	5.31845e+06	LG6	0
229	SDg7269	SDg7269	SSR	6	3655122	LG6	1.821
230	SNP6.4114087	rs795993306	SNP	6	4114087	LG6	2.257
231	SNP17.20441	ss1810567844	SNP	Unplaced	NA	LG6	2.384
232	SNP17.57772	rs795955134	SNP	Unplaced	NA	LG6	5.503
233	SNP17.22575_2	ss1810533761	SNP	Unplaced	NA	LG6	6.05
234	SNP17.9633330	rs795949106	SNP	Unplaced	NA	LG6	6.704
235	SNP6k.406322	rs796040068	SNP	Unplaced	NA	LG6	8.165
236	SNP6.1985904	rs796002844	SNP	6	1985904	LG6	12.157
237	SNP17.8765_2	rs796035912	SNP	Unplaced	NA	LG6	13.085
238	SNP17.61594	rs795981537	SNP	Unplaced	NA	LG6	15.036
239	SNP17.495_2	rs796028021	SNP	Unplaced	NA	LG6	16.089
240	SNP6.10044786	rs795993597	SNP	6	10044786	LG6	19.427
241	SNP6f.58609	ss1810515161	SNP	Unplaced	NA	LG6	23.514
242	SNP17.23751_2	rs796039742	SNP	Unplaced	NA	LG6	25.158
243	SNP17.60616847	rs795979261	SNP	Unplaced	NA	LG6	26.404
244	SNP6f.17280	rs795983856	SNP	Unplaced	NA	LG6	27.085
245	SDg5335	SDg5335	SSR	6	6611319	LG6	29.189
246	SNP6.13971583	rs795956397	SNP	6	13971583	LG6	32.578
247	SNP17.53229660	ss1810582860	SNP	Unplaced	NA	LG6	35.506
248	SNP17.67775	ss1810561293	SNP	Unplaced	NA	LG6	36.975
249	SNP17.63755493	ss1810580763	SNP	Unplaced	NA	LG6	37.472
250	SNP6k.181838	ss1810367342	SNP	Unplaced	NA	LG6	37.665
251	SNP6k.142168	ss1810367041	SNP	Unplaced	NA	LG6	38.311
252	SNP17.29602	rs795968024	SNP	Unplaced	NA	LG6	38.587
253	SNP17.142485_2	rs795981229	SNP	Unplaced	NA	LG6	39.266
254	SNP6k.737705	rs795953741	SNP	Unplaced	NA	LG6	39.315
255	SNP6k.257307	rs796009991	SNP	Unplaced	NA	LG6	39.57
256	SNP6.22783198	ss1810172212	SNP	6	22783198	LG6	40.219
257	SNP6k.266292	rs795947993	SNP	Unplaced	NA	LG6	41.153
258	SNP6k.86902	rs796044879	SNP	Unplaced	NA	LG6	41.153
259	SNP6f.23799	ss1810514279	SNP	Unplaced	NA	LG6	41.291
260	SNP6.18857716	ss1810354150	SNP	6	18857716	LG6	42.501
261	SNP6k.215920	rs796011626	SNP	Unplaced	NA	LG6	46.281
262	SDg1865	SDg1865	SSR	Unplaced	NA	LG6	51.471
263	SNP6.29712576	rs795941827	SNP	6	29712576	LG6	53.13
264	mEgCIR3213	mEgCIR3213	SSR	6	29285047	LG6	53.264
265	SNP17.2246	ss1810540315	SNP	Unplaced	NA	LG6	55.869
266	SNP6.32697774	rs796003483	SNP	6	32697774	LG6	58.459
267	SNP6.33078958	rs795955644	SNP	6	33078958	LG6	59.555
268	DA47	DA47	SSR	6	34033274	LG6	60.752
269	SNP6.34046465	rs795961057	SNP	6	34046465	LG6	61.566
270	SNP6.32702454	rs795967347	SNP	6	32702454	LG6	62.219
271	SNP6.34810938	ss1810299157	SNP	6	34810938	LG6	63.47
272	SNP6.36751590	rs796040988	SNP	6	36751590	LG6	66.361
273	SNP6.37033865	rs795962219	SNP	6	37033865	LG6	66.654
274	SNP6.36790856	rs796033328	SNP	6	36790856	LG6	67.123
275	SNP6.36461636	rs795951790	SNP	6	36461636	LG6	68.277
276	SNP6.35928153	rs795979017	SNP	6	35928153	LG6	69.995
277	SNP6.37611514	rs795983395	SNP	6	37611514	LG6	72.956
278	SNP6.38277217	rs796047830	SNP	6	38277217	LG6	73.295
279	SNP6.38685132	rs796009675	SNP	6	38685132	LG6	74.162
280	SNP6.41053057	rs795984443	SNP	6	41053057	LG6	83.277
281	SNP6.41902898	rs795945648	SNP	6	41902898	LG6	83.331
282	DA358	DA358	SSR	6	42067588	LG6	88.892
283	SNP7.1125412	ss1810163328	SNP	7	1125412	LG7	0
284	SNP7.1350763	rs795964730	SNP	7	1350763	LG7	1.266
285	SNP7k.985355	rs795945466	SNP	Unplaced	NA	LG7	16.836
286	SNP7k.565661	rs795962852	SNP	Unplaced	NA	LG7	18.045
287	SNP7k.499947	rs796039272	SNP	Unplaced	NA	LG7	20.785
288	SNP7.11369164	rs795966453	SNP	7	11369164	LG7	26.972
289	SNP7.12044003	rs795967492	SNP	7	12044003	LG7	29.734
290	SNP17.88680_2	ss1810524792	SNP	Unplaced	NA	LG7	32.664
291	SNP7.16397072	rs795967002	SNP	7	16397072	LG7	35.249
292	SDg2888	SDg2888	SSR	7	1.75504e+07	LG7	38.692
293	SNP7.17788936	rs796032990	SNP	7	17788936	LG7	40.426
294	SNP17.2736837	ss1810587553	SNP	Unplaced	NA	LG7	42.576
295	SNP7.18668480	rs796027937	SNP	7	18668480	LG7	43.767
296	SDg3087	SDg3087	SSR	7	20903945	LG7	44.789
297	SNP7.20899905	rs796050093	SNP	7	20899905	LG7	45.618
298	SNP7.21445262	rs796000578	SNP	7	21445262	LG7	45.95
299	SNP7k.617318	rs796031696	SNP	Unplaced	NA	LG7	49.523
300	SNP7.24421455	rs796042972	SNP	7	24421455	LG7	50.067
301	SNP7.23746481	rs795941550	SNP	7	23746481	LG7	54.893
302	SNP7.25562981	ss1810302303	SNP	7	25562981	LG7	56.034
303	SNP7.26121928	ss1810315942	SNP	7	26121928	LG7	57.541
304	SNP7.26434466	rs795972150	SNP	7	26434466	LG7	58.92
305	SNP7.27428564	rs796039419	SNP	7	27428564	LG7	60.374
306	SNP7.24106192	rs796034751	SNP	7	24106192	LG7	63.266
307	SNP7.28339435	rs795958257	SNP	7	28339435	LG7	65.6
308	SNP7.29643368	rs796035893	SNP	7	29643368	LG7	68.669
309	SNP17.67147	rs796031672	SNP	Unplaced	NA	LG7	70.041
310	SNP17.9032	rs796000815	SNP	Unplaced	NA	LG7	70.428
311	SNP17.50609803	ss1810582743	SNP	Unplaced	NA	LG7	70.614
312	SNP17.49249_3	ss1810520059	SNP	Unplaced	NA	LG7	70.841
313	SNP17.33923_2	rs795961406	SNP	Unplaced	NA	LG7	71.082
314	SNP7.28903759	rs796024540	SNP	7	28903759	LG7	71.182
315	SNP17.37399431	rs795957580	SNP	Unplaced	NA	LG7	71.887
316	SNP9k.251023	rs795981225	SNP	Unplaced	NA	LG7	73.832
317	SNP17.22334480	rs795950633	SNP	Unplaced	NA	LG7	74.827
318	SNP4f.71006	ss1810504935	SNP	Unplaced	NA	LG7	78.324
319	SNP14f.13645	ss1810511756	SNP	Unplaced	NA	LG7	78.831
320	SNP17.21628	rs795971733	SNP	Unplaced	NA	LG7	79.231
321	SNP17.56930	ss1810561423	SNP	Unplaced	NA	LG7	83.943
322	SNP7.34279828	ss1810323450	SNP	7	34279828	LG7	87.521
323	SNP7.42271296	ss1810348991	SNP	7	42271296	LG7	89.151
324	SNP7.37691326	rs795986162	SNP	7	37691326	LG7	94.318
325	DA27	DA27	SSR	7	38248982	LG7	95.198
326	SNP7.38500626	rs796015944	SNP	7	38500626	LG7	96.393
327	SNP7.38483326	ss1810332136	SNP	7	38483326	LG7	96.562
328	SNP17.25095_2	rs795941790	SNP	Unplaced	NA	LG7	100.13
329	SNP7.39421143	rs796009182	SNP	7	39421143	LG7	102.822
330	SNP7.38761114	rs795999472	SNP	7	38761114	LG7	105.607
331	SNP17.64078	ss1810563907	SNP	Unplaced	NA	LG7	107.341
332	SNP8.39979553	rs795967221	SNP	8	39979553	LG8	0
333	DA126	DA126	SSR	8	3.57312e+07	LG8	3.242
334	SNP8.36468889	rs796025273	SNP	8	36468889	LG8	5.926
335	SNP8.28724656	rs796014752	SNP	8	28724656	LG8	7.132
336	SNP8.37113476	rs795989702	SNP	8	37113476	LG8	7.449
337	SNP8.38486849	rs795993132	SNP	8	38486849	LG8	9.315
338	SNP8.20365586	rs796045336	SNP	8	20365586	LG8	9.654
339	SNP8.20662689	rs795980058	SNP	8	20662689	LG8	10.663
340	SNP8f.68133	rs796010043	SNP	Unplaced	NA	LG8	11.378
341	SNP8k.9912	rs795976518	SNP	Unplaced	NA	LG8	13.414
342	SNP8.18520219	rs795951013	SNP	8	18520219	LG8	13.798
343	SNP8.19794621	rs795970488	SNP	8	19794621	LG8	13.975
344	SNP8.21650379	rs796051426	SNP	8	21650379	LG8	14.349
345	SNP8.22889760	rs796049654	SNP	8	22889760	LG8	14.351
346	SNP8.21315844	rs796034950	SNP	8	21315844	LG8	14.518
347	SNP8.21308846	rs795943127	SNP	8	21308846	LG8	14.557
348	SNP8.21312172	ss1810306701	SNP	8	21312172	LG8	14.772
349	SNP8.20776547	rs796017321	SNP	8	20776547	LG8	14.81
350	SNP17.5454060	rs795986429	SNP	Unplaced	NA	LG8	15.929
351	SNP8.18451141	rs796032897	SNP	8	18451141	LG8	16.785
352	SNP9.33124809	rs796014583	SNP	9	33124809	LG8	17.725
353	SNP8.31953926	rs796002081	SNP	8	31953926	LG8	18.619
354	SNP8.18641168	rs796051564	SNP	8	18641168	LG8	19.191
355	SDg5388	SDg5388	SSR	8	30114889	LG8	25.107
356	SNP8.25338385	ss1810359495	SNP	8	25338385	LG8	27.261
357	SNP8.26268870	rs795965757	SNP	8	26268870	LG8	29.279
358	SNP8.27433398	rs795991915	SNP	8	27433398	LG8	32.875
359	SNP8.24859992	rs796019990	SNP	8	24859992	LG8	33.666
360	SNP9.34660384	rs795952707	SNP	9	34660384	LG9	0
361	SNP9.29599000	rs795950344	SNP	9	29599000	LG9	2.701
362	SNP17.35182	ss1810563286	SNP	Unplaced	NA	LG9	11.733
363	SD2g0096	SD2g0096	SSR	1	5.6122e+07	LG9	14.573
364	SNP9.31219935	rs795976216	SNP	9	31219935	LG9	15.825
365	SNP17.11627	ss1810574345	SNP	Unplaced	NA	LG9	17.238
366	SNP9.32087534	ss1810253342	SNP	9	32087534	LG9	21.609
367	SNP9.32722889	rs795952445	SNP	9	32722889	LG9	21.924
368	SNP9.28197377	rs796015483	SNP	9	28197377	LG9	23.853
369	SDg8628	SDg8628	SSR	9	27618164	LG9	25.85
370	SNP9.27003824	rs796027964	SNP	9	27003824	LG9	29.004
371	SNP9.26051194	rs796036644	SNP	9	26051194	LG9	31.597
372	SNP9.26517867	rs796007787	SNP	9	26517867	LG9	31.81
373	SNP17.5565_3	ss1810526925	SNP	Unplaced	NA	LG9	33.375
374	SNP9.24641454	rs796032489	SNP	9	24641454	LG9	35.563
375	SNP9.24595851	rs796013861	SNP	9	24595851	LG9	35.867
376	SNP9.22403903	rs796023910	SNP	9	22403903	LG9	36.626
377	SNP9.22241050	rs796051007	SNP	9	22241050	LG9	37.66
378	DA101	DA101	SSR	9	2.16329e+07	LG9	38.178
379	SNP9.20617299	rs795965954	SNP	9	20617299	LG9	40.876
380	SNP9.20250088	rs796047077	SNP	9	20250088	LG9	41.694
381	SNP9.19620636	rs795970902	SNP	9	19620636	LG9	42.152
382	SNP9f.39842	ss1810517277	SNP	Unplaced	NA	LG9	43.681
383	SNP9.12736809	rs796019937	SNP	9	12736809	LG9	43.818
384	SNP9f.11848	rs796015733	SNP	Unplaced	NA	LG9	44.102
385	SNP17.57435	rs795942795	SNP	Unplaced	NA	LG9	44.574
386	SNP17.12289148	rs795988912	SNP	Unplaced	NA	LG9	46.048
387	SNP9.14936662	rs795961036	SNP	9	14936662	LG9	47.551
388	SNP9f.3141	ss1810517452	SNP	Unplaced	NA	LG9	49.349
389	SNP9.6857439	rs796005795	SNP	9	6857439	LG9	51.665
390	SNP3.43084811	rs795975933	SNP	3	43084811	LG9	56.021
391	SNP9k.163469	ss1810378788	SNP	Unplaced	NA	LG9	60.35
392	SDg5459	SDg5459	SSR	9	2.48334e+06	LG9	62.239
393	SNP9.4980862	rs796035474	SNP	9	4980862	LG9	64.273
394	SNP9.4413124	rs796032800	SNP	9	4413124	LG9	65.334
395	SNP9.3546183	ss1810126722	SNP	9	3546183	LG9	67.32
396	SNP9.683747	rs795991797	SNP	9	683747	LG9	68.156
397	SD1852	SD1852	SSR	9	3.12367e+07	LG9	69.281
398	SNP17.10566210	rs795977650	SNP	Unplaced	NA	LG10	0
399	SNP10k.8856	rs796027469	SNP	Unplaced	NA	LG10	1.131
400	DA250	DA250	SSR	10	494852	LG10	2.541
401	SDg4093	SDg4093	SSR	Unplaced	NA	LG10	3.212
402	SNP10.2059261	rs796003546	SNP	10	2059261	LG10	4.421
403	SNP10.4084974	rs795950040	SNP	10	4084974	LG10	6.86
404	SNP10.3654014	ss1810351125	SNP	10	3654014	LG10	7.952
405	SNP10k.1397	rs796045347	SNP	Unplaced	NA	LG10	8.862
406	SNP10k.197396	rs795986321	SNP	Unplaced	NA	LG10	9.077
407	SNP10.6701648	rs795990929	SNP	10	6701648	LG10	11.367
408	SNP10.6985726	rs795971293	SNP	10	6985726	LG10	12.285
409	SNP10.7547671	ss1810355755	SNP	10	7547671	LG10	12.921
410	SNP10.8665445	rs795966827	SNP	10	8665445	LG10	14.331
411	SNP10.10375560	rs795960650	SNP	10	10375560	LG10	18.381
412	SNP10k.715572	rs795992670	SNP	Unplaced	NA	LG10	19.325
413	SNP10.12439416	ss1810297138	SNP	10	12439416	LG10	22.222
414	SD11208	SD11208	SSR	10	12582175	LG10	22.5
415	DA362	DA362	SSR	10	1.30749e+07	LG10	23.232
416	SNP10.15190444	rs796032999	SNP	10	15190444	LG10	26.249
417	SNP10.17037117	rs796030970	SNP	10	17037117	LG10	28.885
418	SNP10.16761720	rs795977516	SNP	10	16761720	LG10	29.562
419	SNP10.18109509	rs796032753	SNP	10	18109509	LG10	33.004
420	SNP10f.24861	rs795946594	SNP	Unplaced	NA	LG10	38.602
421	SNP10f.23836	rs795968357	SNP	Unplaced	NA	LG10	38.907
422	SDg6936	SDg6936	SSR	Unplaced	NA	LG10	41.507
423	SNP10f.29953	rs795978724	SNP	Unplaced	NA	LG10	43.388
424	SNP17.69659	rs795964789	SNP	Unplaced	NA	LG10	45.286
425	SNP10.18690659	rs796007262	SNP	10	18690659	LG10	51.275
426	SNP10f.98165	rs795977658	SNP	Unplaced	NA	LG10	52.828
427	SNP10.19376104	rs795980516	SNP	10	19376104	LG10	55.473
428	SNP10.20606814	rs795957740	SNP	10	20606814	LG10	59.564
429	SNP17.19330_2	ss1810536135	SNP	Unplaced	NA	LG10	64.594
430	SNP10.22650338	ss1810336879	SNP	10	22650338	LG10	69.503
431	SNP10.22790008	rs796013027	SNP	10	22790008	LG10	72.343
432	SNP10.22940218	rs796039316	SNP	10	22940218	LG10	74.306
433	SNP11.20407853	rs795957186	SNP	11	20407853	LG11	0
434	SNP11f.1677	rs795987002	SNP	Unplaced	NA	LG11	0.885
435	SNP11.22156048	rs795988292	SNP	11	22156048	LG11	4.078
436	SNP11.21189188	rs796009914	SNP	11	21189188	LG11	6.405
437	SNP11.26050438	rs795955692	SNP	11	26050438	LG11	10.133
438	SNP11.14735033	rs795960171	SNP	11	14735033	LG11	19.969
439	SNP8f.416231	ss1810504927	SNP	Unplaced	NA	LG11	23.448
440	SNP11.8798011	rs795990373	SNP	11	8798011	LG11	24.55
441	SNP11.7230758	rs796031863	SNP	11	7230758	LG11	27.492
442	SNP11f.84487	ss1810514499	SNP	Unplaced	NA	LG11	29.213
443	SNP11.4843982	rs795948263	SNP	11	4843982	LG11	30.662
444	SNP17.21530_2	rs796042813	SNP	Unplaced	NA	LG11	33.32
445	SNP11.5360899	rs796000845	SNP	11	5360899	LG11	33.336
446	SDg4261	SDg4261	SSR	Unplaced	NA	LG11	33.35
447	SNP11.5364528	rs795978361	SNP	11	5364528	LG11	33.54
448	SNP11f.6893	ss1810516343	SNP	Unplaced	NA	LG11	33.55
449	SNP17.8877_2	rs796014360	SNP	Unplaced	NA	LG11	34.54
450	SNP17.2790	ss1810530247	SNP	Unplaced	NA	LG11	35.777
451	SNP17.81478	rs796033346	SNP	Unplaced	NA	LG11	36.917
452	SNP17.153168	rs795995961	SNP	Unplaced	NA	LG11	36.925
453	SNP17.20216731	rs795998324	SNP	Unplaced	NA	LG11	37.857
454	SNP17.10804546	ss1810581362	SNP	Unplaced	NA	LG11	38.189
455	SNP17.11110	rs796027168	SNP	Unplaced	NA	LG11	38.309
456	SNP17.11257414	ss1810579154	SNP	Unplaced	NA	LG11	39.05
457	SNP17.22022	rs795986584	SNP	Unplaced	NA	LG11	39.806
458	SNP9f.246735	rs795957038	SNP	Unplaced	NA	LG11	42.572
459	SNP17.198455	rs796016029	SNP	Unplaced	NA	LG11	42.868
460	SNP17.21955772	rs796015770	SNP	Unplaced	NA	LG11	43.786
461	SNP17.207446	rs796011154	SNP	Unplaced	NA	LG11	44.335
462	SNP17.35683244	ss1810579972	SNP	Unplaced	NA	LG11	49.769
463	SNP17.361866	ss1810558088	SNP	Unplaced	NA	LG11	53.798
464	SNP4.32013891	rs795979902	SNP	4	32013891	LG11	56.93
465	SNP17.50878	rs796035528	SNP	Unplaced	NA	LG11	58.227
466	SNP11.1362168	rs795994878	SNP	11	1362168	LG11	60.953
467	SNP11.1322772	rs796007515	SNP	11	1322772	LG11	62.74
468	DA71	DA71	SSR	11	1.25664e+07	LG11	66.464
469	SNP11.11242108	rs796015502	SNP	11	11242108	LG11	72.358
470	SNP12.11788375	rs795963231	SNP	12	11788375	LG12	0
471	SNP12.14919698	rs795940965	SNP	12	14919698	LG12	5.717
472	SNP12.15159950	rs795948237	SNP	12	15159950	LG12	7.506
473	SNP12.8719111	rs795995970	SNP	12	8719111	LG12	7.881
474	SNP12f.24442	ss1810509914	SNP	Unplaced	NA	LG12	8.217
475	SDg6608	SDg6608	SSR	Unplaced	NA	LG12	9.561
476	SNP12.17517658	rs795953127	SNP	12	17517658	LG12	10.605
477	SNP12.18078729	rs796035713	SNP	12	18078729	LG12	14.454
478	SNP12.18089576	rs796000949	SNP	12	18089576	LG12	16.497
479	SNP12.18388604	rs795954461	SNP	12	18388604	LG12	18.036
480	SNP12.19195533	rs795949509	SNP	12	19195533	LG12	19.99
481	SNP12.20193835	rs795986802	SNP	12	20193835	LG12	23.817
482	SNP12.20355258	rs796019122	SNP	12	20355258	LG12	24.689
483	SNP12.20103582	rs796016600	SNP	12	20103582	LG12	24.719
484	SNP12.20943238	rs796011120	SNP	12	20943238	LG12	25.593
485	SNP12.21732302	rs796037897	SNP	12	21732302	LG12	30.057
486	SNP12.22549701	rs795976103	SNP	12	22549701	LG12	32.275
487	SNP12.23644591	rs796022128	SNP	12	23644591	LG12	33.898
488	SNP12.23822353	rs795983790	SNP	12	23822353	LG12	34.618
489	SNP12.23833402	rs796017329	SNP	12	23833402	LG12	34.726
490	SNP12.24142050	rs796018486	SNP	12	24142050	LG12	39.363
491	SNP12.12842127	rs796035638	SNP	12	12842127	LG12	42.095
492	SNP12.12259740	rs796007045	SNP	12	12259740	LG12	42.516
493	SNP12.25043418	rs796021986	SNP	12	25043418	LG12	45.949
494	SNP12.25890746	rs795983621	SNP	12	25890746	LG12	46.896
495	SNP12.25465587	rs796004406	SNP	12	25465587	LG12	48.407
496	SNP12.26513709	rs795972256	SNP	12	26513709	LG12	48.904
497	SNP12.26631141	rs795948472	SNP	12	26631141	LG12	53.999
498	SNP13.24190733	rs795945787	SNP	13	24190733	LG13	0
499	DA85	DA85	SSR	13	2.44744e+07	LG13	2.719
500	SNP17.115874_2	ss1810539589	SNP	Unplaced	NA	LG13	5.607
501	SNP13.25510748	rs795988159	SNP	13	25510748	LG13	8.023
502	SNP13.19489438	rs796004545	SNP	13	19489438	LG13	10.116
503	SNP13.20588339	rs795961470	SNP	13	20588339	LG13	12.305
504	SNP13.17416954	rs796040382	SNP	13	17416954	LG13	14.507
505	SNP13.17882779	rs796008334	SNP	13	17882779	LG13	14.903
506	SNP13.13905379	rs796032683	SNP	13	13905379	LG13	23.115
507	SNP17.55409	rs795960438	SNP	Unplaced	NA	LG13	24.833
508	SNP13k.796196	rs795941943	SNP	Unplaced	NA	LG13	37.898
509	SNP14.113169	rs796003328	SNP	14	113169	LG14	0
510	SNP17.862	ss1810538968	SNP	Unplaced	NA	LG14	1.751
511	SNP14.3295383	rs795948118	SNP	14	3295383	LG14	3.847
512	SNP14.4292472	rs796051113	SNP	14	4292472	LG14	6.897
513	SNP14.2851647	rs796047829	SNP	14	2851647	LG14	9.049
514	SNP14k.511072	rs796042232	SNP	Unplaced	NA	LG14	10.767
515	SNP14.5496602	rs795998262	SNP	14	5496602	LG14	18.739
516	SDg5875	SDg5875	SSR	Unplaced	NA	LG14	21.66
517	SNP14.5801008	rs795956757	SNP	14	5801008	LG14	23.509
518	SNP14.8416299	rs795948599	SNP	14	8416299	LG14	26.097
519	SNP14.10139319	rs795976012	SNP	14	10139319	LG14	27.446
520	SNP14.10633212	rs795977804	SNP	14	10633212	LG14	28.614
521	SNP14.11619186	rs796002139	SNP	14	11619186	LG14	33.913
522	SNP14.13684790	rs795948533	SNP	14	13684790	LG14	36.213
523	SNP14.17324938	rs795946425	SNP	14	17324938	LG14	36.868
524	SDg3538	SDg3538	SSR	4	1.2063e+07	LG14	37.333
525	SNP14.10698206	rs796040730	SNP	14	10698206	LG14	37.34
526	SNP14.12495614	rs796007381	SNP	14	12495614	LG14	38.426
527	SNP14.16115994	rs795969178	SNP	14	16115994	LG14	44.53
528	SDg5511	SDg5511	SSR	14	2.15919e+07	LG14	47.039
529	SNP14.21483776	rs795960877	SNP	14	21483776	LG14	47.046
530	SNP14.23436743	rs795970589	SNP	14	23436743	LG14	48.611
531	SNP14.23779273	rs795973284	SNP	14	23779273	LG14	49.498
532	SNP17.103187	ss1810539273	SNP	Unplaced	NA	LG15	0
533	SNP17.106220	rs796000388	SNP	Unplaced	NA	LG15	3.288
534	SNP17.3941	rs796032044	SNP	Unplaced	NA	LG15	3.879
535	SNP1f.279225	rs795993891	SNP	Unplaced	NA	LG15	3.956
536	SNP15.6415621	rs796008827	SNP	15	6415621	LG15	5.842
537	SNP15.8339084	rs795948347	SNP	15	8339084	LG15	11.662
538	SNP15.9048186	rs795940186	SNP	15	9048186	LG15	13.763
539	SNP17.45021	rs795993952	SNP	Unplaced	NA	LG15	14.537
540	SNP15.12238239	rs795992318	SNP	15	12238239	LG15	16.251
541	SNP15.9678587	rs796038151	SNP	15	9678587	LG15	17.172
542	SNP15.10225556	rs795984110	SNP	15	10225556	LG15	18.072
543	SNP15.10055091	rs795959406	SNP	15	10055091	LG15	18.47
544	SNP15.12485916	rs796017160	SNP	15	12485916	LG15	20.92
545	SNP15.13331625	rs795951309	SNP	15	13331625	LG15	22.837
546	SNP15.14358413	rs796027529	SNP	15	14358413	LG15	25.306
547	SNP15.14260081	rs796020970	SNP	15	14260081	LG15	26.402
548	SNP15.14567377	rs796049435	SNP	15	14567377	LG15	27.474
549	SNP15.14683521	rs795947038	SNP	15	14683521	LG15	27.941
550	SNP15.15026249	rs796017258	SNP	15	15026249	LG15	31.225
551	SNP15.18846875	rs795995560	SNP	15	18846875	LG15	33.792
552	SNP15.22251650	rs795943136	SNP	15	22251650	LG15	45.241
553	SDg4236	SDg4236	SSR	Unplaced	NA	LG15	51.947
554	SNP16.16821955	rs795984740	SNP	16	16821955	LG16	0
555	SNP16.17047211	rs796029339	SNP	16	17047211	LG16	1.866
556	SNP16.10346083	rs795951273	SNP	16	10346083	LG16	9.529
557	SNP16.11586274	rs795944520	SNP	16	11586274	LG16	10.242
558	SNP16.10493066	rs795952559	SNP	16	10493066	LG16	10.339
559	SNP16.12122087	rs796046836	SNP	16	12122087	LG16	11.179
560	SNP16.13051055	rs795981196	SNP	16	13051055	LG16	13.737
561	SNP16.9499424	rs796040690	SNP	16	9499424	LG16	14.723
562	SNP16.8194589	rs796020014	SNP	16	8194589	LG16	16.431
563	SNP8k.292028	rs795960431	SNP	Unplaced	NA	LG16	18.511
564	SNP1f.95334	rs796020415	SNP	Unplaced	NA	LG16	19.424
565	SNP17.66002	rs795998957	SNP	Unplaced	NA	LG16	19.427
566	SNP2.53586730	rs795964346	SNP	2	53586730	Unmapped	NA
567	SNP2.47541280	rs795966599	SNP	2	47541280	Unmapped	NA
568	SD2g1009	SD2g1009	SSR	9	637804	Unmapped	NA
569	SNP2.45322647	rs795976555	SNP	2	45322647	Unmapped	NA
570	SD1704	SD1704	SSR	2	46879189	Unmapped	NA
571	SNP11.450340	ss1810302880	SNP	11	450340	Unmapped	NA
572	SNP17.45976	rs796011337	SNP	Unplaced	NA	Unmapped	NA
573	SNP17.39809	ss1810555464	SNP	Unplaced	NA	Unmapped	NA
574	SNP11.16392863	rs795998250	SNP	11	16392863	Unmapped	NA
575	SNP11.17181750	rs795999646	SNP	11	17181750	Unmapped	NA
576	DA164	DA164	SSR	11	18006311	Unmapped	NA
577	SNP11.19226568	rs795964519	SNP	11	19226568	Unmapped	NA
578	SNP11.21424074	rs795975745	SNP	11	21424074	Unmapped	NA
579	SNP11.24395506	rs796001938	SNP	11	24395506	Unmapped	NA
580	SNP11.24565198	rs795947484	SNP	11	24565198	Unmapped	NA
581	SDg9517	SDg9517	SSR	11	26395471	Unmapped	NA
582	SNP11.27585577	rs796012751	SNP	11	27585577	Unmapped	NA
583	SNP11.28258541	rs795989141	SNP	11	28258541	Unmapped	NA
584	SNP8.20650455	rs795975836	SNP	8	20650455	Unmapped	NA
585	SNP8.20242306	rs796008581	SNP	8	20242306	Unmapped	NA
586	SNP8.23439514	rs795939883	SNP	8	23439514	Unmapped	NA
587	SNP8.24040453	rs796008683	SNP	8	24040453	Unmapped	NA
588	SNP8.28150159	rs795964936	SNP	8	28150159	Unmapped	NA
589	SNP8.27925109	rs795987718	SNP	8	27925109	Unmapped	NA
590	SNP8.27857671	rs795983523	SNP	8	27857671	Unmapped	NA
591	SNP8.27813466	rs795945447	SNP	8	27813466	Unmapped	NA
592	SNP8.27576175	rs796017820	SNP	8	27576175	Unmapped	NA
593	SNP8.27032883	rs795992524	SNP	8	27032883	Unmapped	NA
594	SNP8.26490579	ss1810322296	SNP	8	26490579	Unmapped	NA
595	SNP8.39001678	rs796012870	SNP	8	39001678	Unmapped	NA
596	SNP7.36855628	rs795950045	SNP	7	36855628	Unmapped	NA
597	SNP7.36671777	rs796017032	SNP	7	36671777	Unmapped	NA
598	SNP7.36163754	rs796022321	SNP	7	36163754	Unmapped	NA
599	SNP7.35991421	rs795976219	SNP	7	35991421	Unmapped	NA
600	SDg4447	SDg4447	SSR	7	37288641	Unmapped	NA
601	SNP7f.268952	rs796004554	SNP	Unplaced	NA	Unmapped	NA
602	SNP17.3983	ss1810537799	SNP	Unplaced	NA	Unmapped	NA
603	SNP17.703033	ss1810583652	SNP	Unplaced	NA	Unmapped	NA
604	SNP17.1848169	ss1810578922	SNP	Unplaced	NA	Unmapped	NA
605	SNP4.8973902	rs795961879	SNP	4	8973902	Unmapped	NA
606	SNP4.9769221	ss1810353795	SNP	4	9769221	Unmapped	NA
607	SDg5801	SDg5801	SSR	Unplaced	NA	Unmapped	NA
608	SNP4.12162376	rs796010435	SNP	4	12162376	Unmapped	NA
609	SNP17.9757	rs795974534	SNP	Unplaced	NA	Unmapped	NA
610	SNP17.11322_2	rs796014764	SNP	Unplaced	NA	Unmapped	NA
611	SNP9f.78188	rs795941301	SNP	Unplaced	NA	Unmapped	NA
612	SNP4.34583835	rs796007687	SNP	4	34583835	Unmapped	NA
613	SNP4.32089652	rs795945625	SNP	4	32089652	Unmapped	NA
614	SNP3k.295967	rs795965559	SNP	Unplaced	NA	Unmapped	NA
615	SDg5886	SDg5886	SSR	Unplaced	NA	Unmapped	NA
616	SNP17.67158	ss1810550770	SNP	Unplaced	NA	Unmapped	NA
617	SNP3f.54911	ss1810514353	SNP	Unplaced	NA	Unmapped	NA
618	SNP3f.584770	ss1810507572	SNP	Unplaced	NA	Unmapped	NA
619	SNP3k.112538	rs796036135	SNP	Unplaced	NA	Unmapped	NA
620	SNP17.144457	ss1810519995	SNP	Unplaced	NA	Unmapped	NA
621	SNP3k.133996	rs796034683	SNP	Unplaced	NA	Unmapped	NA
622	SNP3.44719916	rs796026370	SNP	3	44719916	Unmapped	NA
623	SNP3f.46374	rs796001392	SNP	Unplaced	NA	Unmapped	NA
624	SNP3k.118521	ss1810367919	SNP	Unplaced	NA	Unmapped	NA
625	SNP17.1648361	rs795989898	SNP	Unplaced	NA	Unmapped	NA
626	SNP17.1984	rs795998332	SNP	Unplaced	NA	Unmapped	NA
627	SNP17.131564	rs796050432	SNP	Unplaced	NA	Unmapped	NA
628	SNP3f.31788	ss1810516371	SNP	Unplaced	NA	Unmapped	NA
629	SNP3.32028209	rs796005678	SNP	3	32028209	Unmapped	NA
630	SNP3.31786336	rs795947712	SNP	3	31786336	Unmapped	NA
631	SNP3.32149984	rs795983379	SNP	3	32149984	Unmapped	NA
632	SNP3.32132146	rs796020053	SNP	3	32132146	Unmapped	NA
633	SNP3.39869159	rs796015386	SNP	3	39869159	Unmapped	NA
634	SNP3.39874423	rs796031857	SNP	3	39874423	Unmapped	NA
635	SNP3.40488347	rs795985586	SNP	3	40488347	Unmapped	NA
636	SNP3.38528818	rs795991833	SNP	3	38528818	Unmapped	NA
637	SNP3.38195380	rs796004511	SNP	3	38195380	Unmapped	NA
638	DA42	DA42	SSR	3	28220051	Unmapped	NA
639	SNP3.29073020	rs796043881	SNP	3	29073020	Unmapped	NA
640	SNP3.26802271	rs795978573	SNP	3	26802271	Unmapped	NA
641	SNP3.26617195	rs796033975	SNP	3	26617195	Unmapped	NA
642	SNP6.28527728	rs796005952	SNP	6	28527728	Unmapped	NA
643	SNP12.28653257	rs796051760	SNP	12	28653257	Unmapped	NA
644	SNP12.10577477	rs795955993	SNP	12	10577477	Unmapped	NA
645	SNP14k.564	ss1810367525	SNP	Unplaced	NA	Unmapped	NA
646	SNP14f.65272	ss1810511412	SNP	Unplaced	NA	Unmapped	NA
647	SNP14f.51201	ss1810508609	SNP	Unplaced	NA	Unmapped	NA
648	SNP14.6726457	rs795963072	SNP	14	6726457	Unmapped	NA
649	SNP14.7097470	rs796006776	SNP	14	7097470	Unmapped	NA
650	SNP14.20439918	rs795956099	SNP	14	20439918	Unmapped	NA
651	SNP14k.230635	ss1810384036	SNP	Unplaced	NA	Unmapped	NA
652	SNP14.3608238	rs796013097	SNP	14	3608238	Unmapped	NA
653	SNP14.8473257	rs796010837	SNP	14	8473257	Unmapped	NA
654	SNP14.9601704	rs796032186	SNP	14	9601704	Unmapped	NA
655	SNP14.7297327	rs795962201	SNP	14	7297327	Unmapped	NA
	*Physical position based on the reference oil palm genome, P5-buid (Singh et al. 2013), SSR's physical position represented by the midpoint of an amplicon
	Unplaced - Unplaced scaffolds
	NA - Non-applicable
