# Supplementary material for: Major QTLs for Trunk Height and Correlated Agronomic Traits Provide Insights into Multiple Trait Integration in Oil Palm Breeding
Source: Genes (Basel). 2020 Jul 21;11(7):826. doi: 10.3390/genes11070826 (PMC7397176; doi:10.3390/genes11070826)
Supplement: Supplementary file 1 [file genes-11-00826-s001.zip › Revised Supplementary Materials/Table S2.xlsx]

## Sheet: SSR
Nr	Locus	*Chromosome	*Physical position (bp)	Linkage Group	Linkage Position (cM)	Repeat Motif	Forward Primer	Reverse Primer	Predicted size (bp)
1	SDg3246	Unplaced	NA	LG1a	8.633	(GA)12	TGACACAATAGAGAGGTGGGG	GACAGGACCAAATTATCCATCC	217
2	SDg9438	Unplaced	NA	LG1a	13.454	(TC)12	ATGAAGTGATGGGAGGTAGAC	TTATGTTTGTGTGCGTGTG	106
3	SD2g0207	1	5.6122e+07	LG1a	43.582	(AG)10	ATTGGTAAAAAGCTTCTGGAT	GCCATTTTGAAACGATTAGTA	193
4	DA255	1	57178517	LG1a	44.483	(CAAA)4	TTTCCCACGTCAAATCACAG	GCTTCCTCCTGTTCTCCCTT	145
5	SDg6233	1	2.18893e+07	LG1b	29.333	(GGA)10	GATTCTTCGCCTCCTTCCAC	TACTACGTCGGATCAGGTTTCC	416
6	DA35	Unplaced	NA	LG1b	35.324	(GA)10	CCATACATCACTCGACGGG	CCACAAGTCGGTCGGTTATT	161
7	SDg5774	Unplaced	NA	LG2	1.519	(AG)15	AGAGAGGTGCATGAGAAGGAAG	CTCAGGGCTTGTTTGGGTATAA	330
8	DA177	2	52448984	LG2	27.061	(AG)8	TTCAAAGTCGACAATGTTCAAA	CAACCAGGGAAGCTGATCTTA	169
9	DA356	2	49812627	LG2	33.317	(TG)8	TTCAATATCTTCAACTCTCTTGGC	TTGTAAACTCAGTCCTCCCTCTC	125
10	DA229	2	41912022	LG2	46.001	(AGA)5	CAATCGTGTACCCATCACCA	GCCATCAACAGTGAACGATG	126
11	SDg9185	Unplaced	NA	LG2	52.709	(CT)19cactcactcacacacacgcacgcacgcacacgcacatacacacacacgcaca(AAG)9	TTACACATGAGACTAGCTACCG	ACAACCTCCCCAAGTTATTT	198
12	DA210	Unplaced	NA	LG2	70.94	(CCA)7	GTGTTCCACAAATCCTCGGT	TTGATCCATCAGTCGTCGC	138
13	DA372	2	29438272	LG2	75.451	(GAA)7	ATCAGAGCTAAGCATGTTGCC	TTCAATAACAATGCAGCAGGA	125
14	DA290	Unplaced	NA	LG2	81.143	(CT)11	CCTCTCTCCTCTCTCCTCTCC	GATCAGGAGGCCTAGACACAA	147
15	SD0023	8	14740156	LG2	107.191	(GTG)8	GTTGAGAGTATGGCTGCTGTA	CACATCAGCAGTACCAGATG	108
16	DA276	Unplaced	NA	LG2	133.27	(GA)9	CCTAATCCACTTGCTTTGCAG	TGTTAATTTCTTTGGTTGTGGAAA	148
17	SDg6744	2	7.61312e+06	LG2	135.914	(GA)15	CCTTTCTTTGCCTTCTCTTTCA	TCCCATCCTCTTATGGTTCTGT	484
18	SDg7338	2	1033413	LG2	145.182	(AG)18	GAGAGAGGGAGGGAATGAAAGT	CTCAAAATGGGACGACCTTAAC	303
19	DA340	7	1.62296e+07	LG3	39.74	(ACC)6	GGATCCACATGCAGGAAGAG	AGTAAGAAATGGGACGGTGG	138
20	DA82	Unplaced	NA	LG3	56.128	(CT)11	CTCCTCTCCCTCCCAATGTC	GAAAGGAGAGAGCGCAGAGA	154
21	SDg5782	3	5.29021e+07	LG3	74.094	(ATAG)6	CCAACAAGACAAGACAAATGGA	TCAAGTGATGGTAAGGATGGTTC	400
22	DA348	Unplaced	NA	LG3	80.657	(AG)14	GGAGGAGAGGGAGTGGC	TTGTATTTATTTCTTCTCTCTCCCTT	148
23	SDg4530	Unplaced	NA	LG4	36.031	(GAGAG)5	AGGGCTGGCGACTCTAAAC	CTCCAATCCCTTCTCCTCTCT	100
24	DA116	Unplaced	NA	LG4	44.894	(TC)23	AACAGAATAAATAAGCAAGAGGAAA	CCAAAGGTAGAGAGATTGGGA	138
25	DA374	Unplaced	NA	LG4	45.114	(CT)8	GAGATGGGTATCGCTGGAAG	GGGCAGATACAGATTGGGTT	155
26	DA197	4	2.53965e+07	LG4	45.355	(AGA)6	ATTGCAACTTATTGCCCGAA	GGCTTCACCTTCATCGACAT	147
27	DA57	4	34404223	LG4	53.841	(CCT)5	ACCACCACTTCCACTCATCC	TCGGAGAGTTCGATTTGGAC	150
28	SDg4381	5	17591616	LG5	26.018	(GAGG)6	CATCATCAACACAGGTTGG	GAGACAAAAAGTGAAGGGCT	101
29	SDg3492	5	1.50617e+07	LG5	27.329	(CT)11	TCTCTCTTTTGTTATGCCGT	GAGGAGGGAGAGTGTTGTG	102
30	SDg5805	6	5.31845e+06	LG6	0	(TA)26	AAATCCAATATCGAACCACCAC	GCAACTGCCAACTTTCACTACA	246
31	SDg7269	6	3655122	LG6	1.821	(TC)17	TTACAAGCCAAGCCTCCATATT	GCGATCAAAGCATAAGAAATCC	429
32	SDg5335	6	6611319	LG6	29.189	(CT)14	GATACCAACCAATACAGGAGCC	AAAGCAACCCAAGAAAGCATAC	437
33	SDg1865	Unplaced	NA	LG6	51.471	(TC)14	CCTTGGGGTTTGGTAGTTATT	ATGGAACATGAGTTTGGTGAG	107
34	mEgCIR3213	6	29285047	LG6	53.264	(GA)13	GCTCTTTGTATTTCCTGGTTC	AGCAGCAAACCCTACTAACT	97
35	DA47	6	34033274	LG6	60.752	(TGC)6	GCTGACAGGATCACAATGGA	AAGCCAAATTGAACAGCACC	131
36	DA358	6	42067588	LG6	88.892	(CAG)6	CCCTTGCCAATGCTCTTCT	GGTGGTTGTCTGTGAGGCTG	125
37	SDg2888	7	1.75504e+07	LG7	38.692	(TC)10	CATACATTACATGCGTACAGG	GTGTGGGTGCATAGAATATAGA	105
38	SDg3087	7	20903945	LG7	44.789	(TC)9	CATAGATGGTGGTGGTTTGTTG	AAACACGGTACAGAAGGAAGGA	309
39	DA27	7	38248982	LG7	95.198	(CTC)5	TGGCTCGGGTTTCACATTAT	AAAGCTGAGCCAGAGGATGA	135
40	DA126	8	3.57312e+07	LG8	3.242	(TC)10	CGACATACAGAATGCAACCAA	CCGTGGGCTAAGAATCACAA	154
41	SDg5388	8	30114889	LG8	25.107	(GT)11	TGGCACCATCAAGAATACAGTT	AGCAGATTAGGGGCTCTCTTTT	379
42	SD2g0096	9	3.12367e+07	LG9	14.573	(AG)13	TACATGGGCTTAACATGATTT	TCCAGACCTAGGACATACTCA	195
43	SDg8628	9	27618164	LG9	25.85	(AT)10	AGCCTTCACTGCTTCAACTTCT	GACATCTTGGATAAGGGGCTAA	145
44	DA101	9	2.16329e+07	LG9	38.178	(TC)11	TTGCTAATCATATAGCCAGAGGTT	TCCAAATTCTCAGAAGATTATCCA	128
45	SDg5459	9	2.48334e+06	LG9	62.239	(GA)9	TCCTCATATACAAACGATCCCC	ACAAGTTAGCATCAGACCTGGC	290
46	SDg1852	9	637804	LG9	69.281	(GA)12	GAGAGAAGAGGAGGTGGAGGA	GAATCCGGCACAATAGTAGCA	226
47	DA250	10	494852	LG10	2.541	(CT)11	TCGACATTCTCTCTCCGGTC	TTGCTCCTCTGGTTTCCACT	152
48	SDg4093	Unplaced	NA	LG10	3.212	(CT)13	CTTTTTCAATGGCTCTTCTG	GAGCCTCAATAGGTGGTAGAT	108
49	SD11208	10	12582175	LG10	22.5	(AGA)17	GCCTCCAGAACTACCACTA	AGGAGGATTCCTTTCTCTCT	102
50	DA362	10	1.30749e+07	LG10	23.232	(AGC)6	ACAATGGCAAGCTCCAGAAG	TCCTTGAAACCTTTCATCTGC	136
51	SDg6936	Unplaced	NA	LG10	41.507	(CCACGC)6	ATCCTGCTCCCAACAAAACTTA	ATAGAGACATCAGCGTCCGATT	303
52	SDg4261	Unplaced	NA	LG11	33.35	(AG)15	CTTTTATTAGCAGGTGGAGC	AGTTCAAGTAGCCTATCATGC	107
53	DA71	11	1.25664e+07	LG11	66.464	(AGA)8	GGTGAAGAAGGTGAGGGAGG	CCTTGCCCTCATCAAACAGT	125
54	SDg6608	Unplaced	NA	LG12	9.561	(GA)11	GACCCGTACTCAAACTACCTGC	TGTTTATGAGGTTATCAGTGGGC	330
55	DA85	13	2.44744e+07	LG13	2.719	(CAG)7	CCAGGCATTGCAAGGATAC	TGGATGTGAGGCAATTGAAG	144
56	SDg5875	Unplaced	NA	LG14	21.66	(CT)15	AGTTGGAGAGGAAGATTTGTCG	AGTGCATCCCTTGAACCTTTTA	296
57	SDg3538	4	1.2063e+07	LG14	37.333	(ATC)16	GACATAACAGACCAAGACCAA	CCTGACTGCTATCTTGTTGAT	108
58	SDg5511	14	2.15919e+07	LG14	47.039	(AG)11	TGACACAACTGGAGAAAGATGG	ACCGATCCAAGGAGAACAAGTA	290
59	SDg4236	Unplaced	NA	LG15	51.947	(GA)9	GGGAGTGGATCTTCTTTACTC	CCTCGTAAATTCCCTCTCTTA	109
60	SD2g1009	2	4.47375e+07	Unmapped	NA	(AAT)9	GCACACTAAATAGGCCAAGTA	GCATATGATCATGTCAAGGAT	194
61	SD1704	2	46879189	Unmapped	NA	(GAA)8	GGCACAAAGTATCAGAGCTAA	TCTCTGAGGTTATGAGTTGCT	112
62	DA164	11	18006311	Unmapped	NA	(GA)8	AACCTTGGTGTCATCCAACA	CTCCCAGGCTTGGCTTCT	155
63	SDg9517	11	26395471	Unmapped	NA	(AG)14	CTCAAGGGAATGTCCAATAGT	GCACCCTGAGGAATACAGT	113
64	SDg4447	7	37288641	Unmapped	NA	(GT)12(GA)9	AAAGTGGGAAAAGGTGAAGT	CTTGACAGTTATTGTTGAGGG	110
65	SDg5801	Unplaced	NA	Unmapped	NA	(AG)10	CCTGGAAGCAAAAGAAGAAGAA	ATAAGCAATACCTGGACTGGGA	162
66	SDg5886	Unplaced	NA	Unmapped	NA	(AG)9	CCCATACAAGGAGGATTGGATA	CTGGTCTAAGGCAACTAGGGAA	136
67	DA42	3	28220051	Unmapped	NA	(CT)12	CAGATACCAGGCCAATCCAT	CCGAGACGCAGTTCATAACA	159
	Anneal temperature ranged from 54 - 58 °C
	*Physical position based on the reference oil palm genome, P5-buid (Singh et al. 2013), SSR's physical position represented by the midpoint of an amplicon
	Unplaced - Unplaced scaffolds
	NA - Non-applicable
