# Supplementary material for: Major QTLs for Trunk Height and Correlated Agronomic Traits Provide Insights into Multiple Trait Integration in Oil Palm Breeding
Source: Genes (Basel). 2020 Jul 21;11(7):826. doi: 10.3390/genes11070826 (PMC7397176; doi:10.3390/genes11070826)
Supplement: Supplementary file 1 [file genes-11-00826-s001.zip › Revised Supplementary Materials/Table S4.xlsx]

## Sheet: Table S2
Trait	Trait abbreviation	FFB/kg	BNO	BWT	F/B	MFW	M/F	S/F	K/F	O/DM	O/WM	O/B	K/B	O/P	FL	THT_2008
Bunch number	BNO	0.824*
Bunch weight	BWT	0.253*	-0.191
Fruit-to-bunch ratio	F/B	-0.116	-0.262*	-0.064
Mean fruit weight	MFW	0.166	0.094	0.031	0.099
Mesocarp-to-fruit ratio	M/F	-0.004	-0.068	-0.093	0.065	0.325*
Shell-to-fruit ratio	S/F	-0.009	0.085	0.052	0.066	-0.247*	-0.931*
Kernel-to-fruit ratio	K/F	-0.058	-0.03	0.102	-0.229	-0.300*	-0.656*	0.320*
Oil-to-dry mesocarp ratio	O/DM	0.077	0.115	0.089	-0.101	0.284*	-0.025	-0.015	0.139
Oil-to-wet mesocarp ratio	O/WM	-0.128	-0.006	-0.121	-0.025	0.218	0.15	-0.253*	0.154	0.690*
Oil-to-bunch ratio	O/B	-0.002	-0.146	-0.017	0.473*	0.307*	0.490*	-0.468*	-0.280*	0.327*	0.444*
Kernel-to-bunch ratio	K/B	-0.093	-0.105	0.058	0.176	-0.323*	-0.633*	0.364*	0.855*	0.046	0.008	-0.015
Total oil per palm	O/P	0.619*	0.563*	0.199	0.032	0.265*	0.294*	-0.215	-0.158	0.187	0.013	0.332*	-0.069
Frond length	FL	0.184	0.032	0.321*	0.054	0.217	0.273*	-0.241	-0.138	0.206	0.052	0.236	-0.097	0.185
Trunk height in 2008	THT_2008	0.423*	0.364*	0.248*	-0.055	-0.068	-0.15	0.156	0.033	0.237	-0.038	0.126	0.081	0.294*	0.270*
Trunk height in 2014	THT_2014	0.242*	0.119	0.156	-0.015	0.107	0.103	-0.153	0.043	0.216	-0.042	0.069	-0.005	0.165	0.301*	0.595*
* Significant correlation at the p = 0.05 threshold
