# Supplementary material for: Major QTLs for Trunk Height and Correlated Agronomic Traits Provide Insights into Multiple Trait Integration in Oil Palm Breeding
Source: Genes (Basel). 2020 Jul 21;11(7):826. doi: 10.3390/genes11070826 (PMC7397176; doi:10.3390/genes11070826)
Supplement: Supplementary file 1 [file genes-11-00826-s001.zip › Revised Supplementary Materials/Table S5.xlsx]

## Sheet: Table S3
Trait	Group	Linkage position (cM)	Marker	K*	Df	Significance level
FL	LG10	11.367	rs795990929	9.349	1	****
FL	LG10	12.921	ss1810355755	8.903	1	****
FL	LG11	19.969	rs795960171	11.101	1	*****
FL	LG11	23.448	ss1810504927	12.26	1	******
FL	LG11	24.55	rs795990373	14.257	1	******
FL	LG11	27.492	rs796031863	11.506	1	*****
FL	LG11	33.336	rs796000845	13.52	1	******
FL	LG11	33.35	SDg4261	14.644	3	****
FL	LG11	33.54	rs795978361	12.256	1	******
FL	LG11	33.55	ss1810516343	9.988	1	****
FL	LG11	43.786	rs796015770	9.968	1	****
FL	LG2	139.745	rs796004669	8.936	1	****
FL	U	NA	rs796011337	9.278	1	****
O/P	LG12	30.057	rs796037897	10.665	1	****
O/P	LG12	33.898	rs796022128	10.046	1	****
O/P	LG12	34.618	rs795983790	10.23	1	****
O/P	LG12	34.726	rs796017329	9.915	1	****
O/P	LG3	39.74	DA340	8.646	1	****
THT_2008	LG11	33.32	rs796042813	12.517	2	****
THT_2008	LG11	34.54	rs796014360	12.493	2	****
THT_2008	LG15	26.402	rs796020970	10.629	1	****
THT_2008	LG15	31.225	rs796017258	8.604	1	****
THT_2008	LG15	45.241	rs795943136	9.765	1	****
THT_2008	LG4	30.228	rs796027302	12.013	2	****
THT_2008	LG6	60.752	DA47	9.895	1	****
THT_2008	LG6	61.566	rs795961057	9.412	1	****
THT_2008	LG6	62.219	rs795967347	8.392	1	****
THT_2008	LG6	63.47	ss1810299157	8.674	1	****
THT_2008	LG6	66.361	rs796040988	8.978	1	****
THT_2008	LG6	66.654	rs795962219	9.971	1	****
THT_2008	LG6	67.123	rs796033328	8.863	1	****
THT_2008	LG6	73.295	rs796047830	9.356	1	****
THT_2008	LG6	74.162	rs796009675	8.075	1	****
THT_2008	LG7	70.041	rs796031672	8.998	1	****
THT_2008	LG7	70.428	rs796000815	10.208	1	****
THT_2008	LG7	70.614	ss1810582743	10.004	1	****
THT_2008	LG7	70.841	ss1810520059	9.508	1	****
THT_2008	LG7	71.082	rs795961406	10.399	1	****
THT_2008	LG7	73.832	rs795981225	7.884	1	****
THT_2008	LG9	35.563	rs796032489	11.368	1	*****
THT_2008	LG9	35.867	rs796013861	11.836	1	*****
THT_2008	LG9	36.626	rs796023910	12.981	2	****
THT_2008	LG9	37.66	rs796051007	10.167	1	****
THT_2008	LG9	43.681	ss1810517277	15.353	1	*******
THT_2008	LG9	43.818	rs796019937	11.526	1	*****
THT_2008	LG9	44.102	rs796015733	11.64	1	*****
THT_2008	LG9	44.574	rs795942795	11.763	1	*****
THT_2008	LG9	49.349	ss1810517452	11.26	2	****
THT_2014	LG6	46.281	rs796011626	12.355	2	****
FL - Front length, O/P - Total oil per palm, THT_2008 - Trunk height in 2008, THT_2014 - Trunk height in 2014, U - Unmapped marker, NA - not applicable, K* - The Kruskal-Wallis test statistics, Df - The degree of freedom, ****0.005 significance level, *****0.001 significance level, ******0.0005 significance level, *******0.0001 significance level
